# Supplementary material for: Identification of Cell-Free Circulating MicroRNAs for the Detection of Early Breast Cancer and Molecular Subtyping
Source: J Oncol. 2019 Aug 8;2019:8393769. doi: 10.1155/2019/8393769 (PMC6702831; doi:10.1155/2019/8393769)
Supplement: Supplementary Materials — Table S1: miR-25-3p target genes predicted and molecular pathways determined by Reactome. [file 8393769.f1.xlsx]

## Sheet: Supplementary Table
Molecular Pathways	Gene target
Integrin signalling pathway	COL11A1,PIK3R3,CDC42,NRAS,RAP1A
EPHB forward signaling	CDC42,NRAS,RAP1A
FoxO signaling pathway	PRKAB2,PIK3R3,NRAS,S1PR1
Ras signaling pathway	PIK3R3,RASAL2,CDC42,NRAS,RAP1A
